# Supplementary material for: Malaria, urogenital schistosomiasis and co-infection and nutritional status of school children in Ondo state
Source: PLoS One. 2025 Aug 8;20(8):e0329740. doi: 10.1371/journal.pone.0329740 (PMC12334047; doi:10.1371/journal.pone.0329740)
Supplement: S1 Table — (XLSX) [file pone.0329740.s001.xlsx]

## Sheet: Table 1
Table 1: Risk Factors Affecting Stunting
Parameter	aOR	P value	CI (95%)
Location
Ipogun
Oke Igbo	0.4	0.12	0.12-1.28
Gender
Female
Male	0.96	0.93	0.42-2.18
Age category
Over 5
Under 5	0.54	0.21	0.21-1.47
Malaria Infection
No
Yes	0.83	0.76	0.25-2.81
Schistosomiasis Infection
No
Yes	1.76	0.47	0.40-9.27
Coinfection
No
Yes	0.51	0.17	0.19-1.31
aOR = adjusted Odds Ratio, CI = Confidence Interval

## Sheet: Table 2
Table 2: Risk Factors Affecting Underweight
Parameter	aOR	P value	CI (95%)
Location
Ipogun
Oke Igbo	0.85	0.74	0.33-2.17
Gender
Female
Male	0.93	0.82	0.48-1.80
Age category
Over 5
Under 5	1.51	0.34	0.64-3.52
Malaria Infection
No
Yes	1.51	0.43	0.55-4.21
Schistosomiasis Infection
No
Yes	0.81	0.76	0.20-3.02
Coinfection
No
Yes	0.52	0.09	0.24-1.09
aOR = adjusted Odds Ratio, CI = Confidence Interval

## Sheet: Table 3
Table 3: Risk Factors Affecting Wasting
Parameter	aOR	P value	CI (95%)
Location
Ipogun
Oke Igbo	0.64	0.63	0.08-3.39
Gender
Female
Male	0.51	0.31	0.13-1.82
Age category
Over 5
Under 5	1950000000	0.99	0
Malaria Infection
No
Yes	0.33	0.39	0.01-3.24
Schistosomiasis Infection
No
Yes	2.83	0.45	0.11-43.3
Coinfection
No
Yes	1.16	0.83	0.29-4.63
aOR = adjusted Odds Ratio, CI = Confidence Interval
